# Supplementary material for: Synthesis and Antimicrobial Evaluation of (+)-Neoisopulegol-Based Amino and Thiol Adducts
Source: Int J Mol Sci. 2025 May 16;26(10):4791. doi: 10.3390/ijms26104791 (PMC12111876; doi:10.3390/ijms26104791)
Supplement: Supplementary file 1 [file ijms-26-04791-s001.zip]

Archive with 1 entries (1 files):
- ijms-3557973-supplementary.pdf
